# Supplementary material for: The Rab GTPase activating protein TBC-2 regulates endosomal localization of DAF-16 FOXO and lifespan
Source: PLoS Genet. 2022 Aug 1;18(8):e1010328. doi: 10.1371/journal.pgen.1010328 (PMC9371356; doi:10.1371/journal.pgen.1010328)
Supplement: S1 Data — (XLSX) [file pgen.1010328.s007.xlsx]

## Sheet: Figure 1I,J
Source data for Figure 1I and J
QR779 zIs356[DAF-16a::GFP]			# of animals with DAF-16::GFP vesicles					QR807 tbc-2(tm2241); zIs356[DAF-16a::GFP]				# of animals with DAF-16::GFP vesicles
	L1 larvae	0 vesicles	1-10 vesicles	11-50 vesicles	>50 vesicles				L4 larvae	0 vesicles	1-10 vesicles	11-50 vesicles	>50 vesicles
	exp 1	17	1	2	0				exp 1	0	0	9	11
	exp 2	15	5	0	0				exp 2	0	2	5	13
	exp 3	18	1	0	1				exp 3	2	5	11	2
	Total	50	7	2	1	60			Total	2	7	25	26	60
	%	83.3	11.7	3.3	1.7				%	3.3	11.7	41.7	43.3
	L2 larvae	0 vesicles	1-10 vesicles	11-50 vesicles	>50 vesicles				adult day 1	0 vesicles	1-10 vesicles	11-50 vesicles	>50 vesicles
	exp 1	7	8	4	1				exp 1	1	1	3	15
	exp 2	7	4	3	6				exp 2	1	1	10	8
	exp 3	11	8	0	1				exp 3	1	4	8	7
	Total	25	20	7	8	60			Total	3	6	21	30	60
	%	41.7	33.3	11.7	13.3				%	5	10	35	50
	L3 larvae	0 vesicles	1-10 vesicles	11-50 vesicles	>50 vesicles
	exp 1	7	4	4	5
	exp 2	2	5	3	10
	exp 3	9	8	1	2
	Total	18	17	8	17	60
	%	30	28.3	13.3	28.3
	L4 larvae	0 vesicles	1-10 vesicles	11-50 vesicles	>50 vesicles
	exp 1	5	4	4	4
	exp 2	2	5	3	10
	exp 3	6	5	6	4
	Total	13	14	13	18	58
	%	22.4	24.1	22.4	31
	adult day 1	0 vesicles	1-10 vesicles	11-50 vesicles	>50 vesicles
	exp 1	9	8	2	1
	exp 2	10	8	2	0
	exp 3	5	10	4	1
	Total	24	26	8	2	60
	%	40	43.3	13.3	3.3
	adult day 3	0 vesicles	1-10 vesicles	11-50 vesicles	>50 vesicles
	exp 1	13	5	2	0
	exp 2	13	7	0	0
	exp 3	13	3	0	0
	Total	39	15	2	0	56
	%	69.6	26.8	3.6	0

## Sheet: Figure 1K
Source data for Figure 1K
QR272 tbc-2(tm2241); zIs356[DAF-16a::GFP}
nuclear GFP fluorescence intensity in intestinal cells with and without DAF-16 vesicles
no vesicles	vesicles
113207	234987		Unpaired t test
210429	200001		P value	0.0003
206095	85828.2		P value summary	***
179261	38908.5		Significantly different (P < 0.05)?	Yes
255958	98341.3		One- or two-tailed P value?	Two-tailed
321835	116352		t, df	t=3.878, df=57
360609	63902.9		Prism 8
400307	164794
657660	185596
349755	280469
569631	433536
753573	226476
575751	287262
523660	322236
305373	222088
843474	941721
255406	173600
285785	126787
189746	323251
	420349
	118767
	208904
	124816
	331560
	158951
	48818.6
	91659.9
	65742.3
	171715
	99608.4
	107182
	69932.8
	99955.9
	62488.4
	194707
	156850
	213654
	101051
	260137
	304482

## Sheet: Figure S1A
Source data for Figure S1A
Strain	stage	# of animals with or without DAF-16 vesicles
		exp 1		exp 2		exp 3		Total		% w/ vesicles
		no vesicles	vesicles	no vesicles	vesicles	no vesicles	vesicles	no vesicles	vesicles
TJ356	L1	1	0	10	2	10	0	21	2	8.7
zIs356	L2	9	0	14	3	9	4	32	7	17.9
	L3	8	6			11	5	19	11	36.7
	L4	9	6	8	8	4	12	21	26	55.3
	adult			7	6	10	5	17	11	39.3
											Fisher's exact test		https://www.graphpad.com/quickcalcs/contingency2/
QR272	L1	5	2	9	4	3	5	17	11	39.3	The two-tailed P value equals 0.0220
tbc-2(tm2241);	L2	9	2	1	12	1	12	11	26	70.3	The two-tailed P value is less than 0.0001
zIs356	L3	1	11			2	15	3	26	89.7	The two-tailed P value is less than 0.0001
	L4	1	13	0	15	0	16	1	44	97.8	The two-tailed P value is less than 0.0001
	adult			0	16	1	15	1	31	96.9	The two-tailed P value is less than 0.0001

## Sheet: Figure S1B
Source data for Figure S1B
	zIs356[DAF-16a::GFP]/+ hermaphrodites and males generated by crossing N2 males with QR779 zIs356 hermaphrodites
	# of animals with DAF-16 vesicles
	hermaphrodites			males
	no vesicles	vesicles		no vesicles	vesicles
exp 1	20	10		25	2
exp 2	9	11		4	16
Total	29	21		29	18
% w/ vesicles		42			38.3
Fisher's exact test
The two-tailed P value equals 0.8362
The association between rows (groups) and columns (outcomes)
is considered to be not statistically significant.
https://www.graphpad.com/quickcalcs/contingency2/

## Sheet: Figure S3A
Source data for Figure S 3A
					# of animal with GFP-positive vesicles or aggregates
	QR245 vhEx1[Pvha-6::GFP]							QR665 tbc-2(tm2241); vhEx1[Pvha-6::GFP]
		0 vesicles	1-10 vesicles	11-50 vesicles	>50 vesicles				0 vesicles	1-10 vesicles	11-50 vesicles	>50 vesicles
	exp 1	19	1	0	0			exp 1	8	7	3	2
	exp 2	19	1	0	0			exp 2	6	5	6	2
	exp 3	20	0	0	0			exp 3	9	8	3	0
	Total	58	2	0	0	60		Total	23	20	12	4	59
	%	96.7	3.3	0	0			%	38.3	33.3	20	6.7

## Sheet: Figure 2I
Source data for Figure 2I
	# of animals with DAF-16::mNeonGreen vesicles
	wild type			tbc-2(tm2241)
	no vesicles	vesicles		no vesicles	vesicles
plate 1	12	5		3	16
plate 2	12	7		1	23
Total	24	12		4	39
% w/ vesicles		33.3			90.7
Fisher's exact test
The two-tailed P value is less than 0.0001
The association between rows (groups) and columns (outcomes)
is considered to be extremely statistically significant.
https://www.graphpad.com/quickcalcs/contingency2/
wild type	OH14125 daf-16(ot853[daf-16::linker::mNeonGreen::3xFlag::AID])
tbc-2(tm2241)	QR1057 daf-16(ot853[daf-16::linker::mNeonGreen::3xFlag::AID]) I; tbc-2(tm2241) II

## Sheet: Figure 3A-F
Source data for DAF-16 colocalization with RAB-5 and RAB-7
QR340 zIs356[DAF-16a::GFP]; pwIs480[RFP::RAB-5]					QR651 zIs356[DAF-16a::GFP]; pwIs429[mCherry::RAB-7]
	DAF-16 endosomes					DAF-16 endosomes
Image	RAB-5 +	Total			Image	RAB-7 +	Total
	1	10				0	12
	9	10				1	1
	4	4				0	12
	1	1				0	1
	10	50				2	100
	9	50				4	75
	1	1				4	13
	2	25				2	14
	1	1				2	12
	13	13				0	1
	2	2				0	50
	0	40				0	2
	2	2				0	12
	19	25				0	20
	3	3				4	40
	4	12			TOTAL	19	365
	8	10				0.052
	7	25
	5	10
	4	4
	4	8
	14	50
	3	3
	5	7
	0	50
	3	8
	9	20
	0	5
	6	10
	6	20
	26	50
	9	20
	4	15
	10	34
	13	36
	5	12
	4	35
	8	17
	10	16
	3	10
	0	2
	6	15
	5	8
	1	1
	2	4
	3	4
	0	100
	13	25
	5	8
	1	1
	0	2
	2	10
	0	50
	3	5
TOTAL	288	959
	0.3

## Sheet: Figure 3G,H
Source data for Figure 3 G and H
						# of animals with or without DAF-16a::GFP vesicles
TJ356 zIs356[DAF-16a::GFP]										TJ356 zIs356[DAF-16a::GFP]
	empty vector(RNAi)			rab-5(RNAi)							empty vector(RNAi)			rab-7(RNAi)
	no vesicles	vesicles		no vesicles	vesicles						no vesicles	vesicles		no vesicles	vesicles
exp 1	1	10		10	2					exp 1	5	8		8	9
exp 2	1	10		14	7					exp 2	5	7		17	2
exp 3	4	8		12	3	Fisher's exact test				exp 3	4	5		9	6	Fisher's exact test
Total	6	28		36	12	The two-tailed P value is less than 0.0001				Total	14	20		34	17	The two-tailed P value equals 0.0263
% w/ vesicles		82.4			25					% w/ vesicles		58.8			33.3
QR272 tbc-2(tm2241); zIs356[DAF-16a::GFP]										QR272 tbc-2(tm2241); zIs356[DAF-16a::GFP]
	empty vector(RNAi)			rab-5(RNAi)							empty vector(RNAi)			rab-7(RNAi)
	no vesicles	vesicles		no vesicles	vesicles						no vesicles	vesicles		no vesicles	vesicles
exp 1	0	12		5	8					exp 1	0	12		8	6
exp 2	2	7		9	9					exp 2	1	18		8	0
exp 3	3	11		6	5	Fisher's exact test				exp 3	0	9		7	0	Fisher's exact test
Total	5	30		20	22	The two-tailed P value equals 0.0030				Total	1	39		23	6	The two-tailed P value is less than 0.0001
% w/ vesicles		85.7			52.4					% w/ vesicles		97.5			20.7
						https://www.graphpad.com/quickcalcs/contingency2/

## Sheet: Figure 4A
Source data for Figure 4A
		# of animals with or without DAF-16a::GFP vesicles
TJ356 zIs356[DAF-16a::GFP]
	fed			starved			refed
	no vesicles	vesicles		no vesicles	vesicles		no vesicles	vesicles
exp 1	5	7		11	0		11	0
exp 2	5	5		10	0		17	3
exp 3	3	7		10	0		5	3
Total	13	19		31	0		33	6
% w/ vesicles		59.4			0			16.7
					P value is less than 0.0001			P value equals 0.0305			Fisher's exact test
					Compared to fed			Compared to starved			https://www.graphpad.com/quickcalcs/contingency2/
QR272 tbc-2(tm2241); zIs356[DAF-16a::GFP]
	fed			starved			refed
	no vesicles	vesicles		no vesicles	vesicles		no vesicles	vesicles
exp 1	0	10		10	0		5	7
exp 2	1	9		10	0		3	17
exp 3	1	9		10	2		6	6
Total	2	28		30	2		14	30
% w/ vesicles		93.3			6.3			69.8
					P value is less than 0.0001			P value is less than 0.0001
					Compared to fed			Compared to starved

## Sheet: Figure 4C
Source data for Figure 4C
						# of animals with DAF-16::GFP vesicles
			15ºC								25ºC
	QR779 zIs356[DAF-16a::GFP]								QR779 zIs356[DAF-16a::GFP]
		0 vesicles	1-10 vesicles	11-50 vesicles	>50 vesicles					0 vesicles	1-10 vesicles	11-50 vesicles	>50 vesicles
	exp 1	8	4	7	1				exp 1	3	6	8	3
	exp 2	7	1	3	9				exp 2	5	6	3	6
	exp 3	12	3	2	3				exp 3	10	6	0	4
	Total	27	8	12	13	60			Total	18	18	11	13	60
	%	45	13.3	20	21.7				%	30	30	18.3	21.7
	QR851 daf-2(e1370); zIs356[DAF-16a::GFP]								QR851 daf-2(e1370); zIs356[DAF-16a::GFP]							Statistics Graphpad Quickcalcs Fisher's exact test vesicles vs. no vesicles
		0 vesicles	1-10 vesicles	11-50 vesicles	>50 vesicles					0 vesicles	1-10 vesicles	11-50 vesicles	>50 vesicles			QR779 15C vs 25C: P=0.1310
	exp 1	3	2	11	4				exp 1	7	4	6	3			QR851 15C vs 25C: P=0.0007
	exp 2	4	1	6	9				exp 2	8	4	2	6			QR852 15C vs 25C: P=0.0060
	exp 3	0	4	4	12				exp 3	12	2	1	5			QR853 15C vs 25C: P=0.0004
	Total	7	7	21	25	60			Total	27	10	9	14	60		Pooled 15C vs 25C: P<0.0001
	%	11.7	11.7	35	41.7				%	45	16.7	15	23.3
																QR779 15C vs QR851 15C: P<0.0001
	QR852 daf-2(e1370); zIs356[DAF-16a::GFP]								QR852 daf-2(e1370); zIs356[DAF-16a::GFP]							QR779 15C vs QR852 15C: P=0.0060
		0 vesicles	1-10 vesicles	11-50 vesicles	>50 vesicles					0 vesicles	1-10 vesicles	11-50 vesicles	>50 vesicles			QR779 15C vs QR853 15C: P=0.7121
	exp 1	7	6	4	3				exp 1	10	3	3	4			QR779 15C vs Pooled 15C: P=0.0029
	exp 2	2	5	7	6				exp 2	5	4	3	8
	exp 3	3	10	4	3				exp 3	13	1	4	2			QR779 25C vs QR851 25C: P=0.3387
	Total	12	21	15	12	60			Total	28	8	10	14	60		QR779 25C vs QR852 25C: P=0.1310
	%	20	33.3	23.3	20				%	46.7	13.3	16.7	23.3			QR779 25C vs QR853 25C: P<0.0001
																QR779 25C vs Pooled 25C: P=0.0010
	QR853 daf-2(e1370); zIs356[DAF-16a::GFP]								QR853 daf-2(e1370); zIs356[DAF-16a::GFP]
		0 vesicles	1-10 vesicles	11-50 vesicles	>50 vesicles					0 vesicles	1-10 vesicles	11-50 vesicles	>50 vesicles			https://www.graphpad.com/quickcalcs/contingency2/
	exp 1	8	2	3	7				exp 1	19	1	0	0
	exp 2	8	5	4	3				exp 2	11	6	2	1
	exp 3	8	6	3	3				exp 3	14	4	2	0
	Total	24	13	10	13	60			Total	44	11	4	1	60
	%	40	21.7	16.7	21.7				%	73.3	18.3	6.7	1.7
	Pooled daf-2(e1370); zIs356[DAF-16a::GFP]								Pooled daf-2(e1370); zIs356[DAF-16a::GFP]
		0 vesicles	1-10 vesicles	11-50 vesicles	>50 vesicles					0 vesicles	1-10 vesicles	11-50 vesicles	>50 vesicles
	QR851	7	7	21	25				QR851	27	10	9	14
	QR852	12	21	15	12				QR852	28	8	10	14
	QR853	24	13	10	13				QR853	44	11	4	1
	Total	43	41	46	50	180			Total	99	29	23	29	180
	%	23.9	22.8	25.6	27.8				%	55	16.1	12.8	16.1

[truncated: 10 more sheets: Figure 4D, Figure 4E, Figure 4F, Figure 4G, Figure 4H, Figure 4I, Figure S5, Figure 5A,B, Figure 5D,F, Figure 6]
